# Supplementary material for: PIP2 regulating calcium signal modulates actin cytoskeleton-dependent cytoadherence and cytolytic capacity in the protozoan parasite Trichomonas vaginalis
Source: PLoS Pathog. 2023 Dec 18;19(12):e1011891. doi: 10.1371/journal.ppat.1011891 (PMC10758264; doi:10.1371/journal.ppat.1011891)
Supplement: S2 Data — This file includes raw data of statistical analysis in Figs 1C, 1D, 2B, 2D, 2E, 2H, 2I, 3B, 3C, 3D, 3E, 3F, 4A, 4B, 4C, 4D, 4E, 5B, 5C, 5D, 5E, 6A, 6B, 6C, 7A, 7B, 7C, 7D, 8A, 8B, S1, S5, S6, S7, S8A, S9A, S9B, S10C, S11, S12A, S12B, S12C, S12D, S13B and S13C. (XLSX) [file ppat.1011891.s017.xlsx]

## Sheet: Fig1C
Dot blot
	T1	G3	NTU285	TH17	NTU252	NTU258
Repeat1	1	1.61	1.02	3.3	3.86	5.5
Repeat2	1	1.31	0.81	2.61	3.2	4.5
Repeat3	1	1.01	0.55	1.95	2.63	3.4
mean	1	1.31	0.793333	2.62	3.23	4.46667
SD	0	0.3	0.235443	0.675056	0.615549	1.0504
		p-value
T-test	T1 vs G3	0.147988
	T1 vs 285	0.203058
	T1 vs TH17	0.0141844
	T1 vs 252	0.00329278
	T1 vs 258	0.00463324

## Sheet: Fig1D
qPCR
	T1	TH17	NTU252	NTU258	NTU285
β-Tub Ct	15.6	16.7	16.1	17.3	17.7
TvPI4P5K-1 Ct	23.4	22.1	21.1	22.1	25.9
TvPI4P5K-2 Ct	26.2	27.8	26.1	27.5	27.6
	T1	TH17	NTU252	NTU258	NTU285		T1	TH17	NTU252	NTU258	NTU285		T1	TH17	NTU252	NTU258	NTU285
TvPI4P5K-1/β-Tub Ct	7.8	5.4	5	4.8	8.2		0	-2.4	-2.8	-3	0.4		1	5.27803	6.9644	8	0.757858
TvPI4P5K-2/β-Tub Ct	10.6	11.1	10	10.2	9.9		0	0.5	-0.6	-0.4	-0.7		1	0.707107	1.51572	1.31951	1.6245
	tvpi4p5k								tvpi4p5k-2
		T1	TH17	NTU252	NTU258	NTU285				T1	TH17	NTU252	NTU258	NTU285
	Repeat1	1	5.27803	6.9644	8	0.757858			Repeat1	1	0.707107	1.51572	1.31951	1.6245
	Repeat2	1	3.8112	4.5554	5.4432	1.33212			Repeat2	1	1.212	0.87363	0.8283	1.2232
	Repeat3	1	6.9932	8.44343	10.3334	0.5567			Repeat3	1	0.823	1.3321	0.7334	0.87738
	Mean	1	5.36081	6.65441	7.92553	0.882226			Mean	1	0.914036	1.24048	0.960403	1.24169
	SD	0	1.59261	1.96246	2.44595	0.402392			SD	0	0.264471	0.330703	0.314593	0.373906
	T-test	T1 vs TH17	0.00901985					T1 vs TH17		0.603501
		T1 vs NTU252	0.00754085					T1 vs NTU252		0.276325
		T1 vs NTU258	0.00801989					T1 vs NTU258		0.838091
		T1 vs NTU285	0.638864					T1 vs NTU285		0.325566

## Sheet: Fig2B
Kinase assay
	0	0.05	0.1	0.2	0.4	0.8	1.2	1.5	2
Wt	23554	21324	20456	12488	7755	4809	5466	4522	4188
	26753	25657	18321	14987	9765	6889	3675	3002	3198
	25664	23431	22134	16453	5012	2723	1855	1555	1131
mean	25323.7	23470.7	20303.7	14642.7	7510.67	4807	3665.33	3026.33	2839
sd	1626.43	2166.77	1911.06	2004.8	2385.9	2083	1805.52	1483.65	1559.8
Relative	1	0.926852	0.801788	0.578236	0.296595	0.189827	0.144743	0.119509	0.112112
K136A	27774	27345	22142	21342	20976	17776	16987	16433	15321
	24554	23489	33835	21855	19435	16342	16442	15240	15423
	23443	20186	11421	22053	17743	17524	17273	16223	16229
mean	25257	23673.3	22466	21750	19384.7	17214	16900.7	15965.3	15657.7
sd	2249.45	3583.06	11210.5	366.946	1617.09	765.613	422.173	636.872	497.411
Relative		0.937298	0.889496	0.861147	0.767497	0.681554	0.669148	0.632115	0.619934
BSA	21311	21787	21563	22335	24129	19687	21976	23122	21967
	22234	23291	23421	25649	23637	21164	22826	18635	17356
	23345	24256	25857	20937	20966	23918	18253	20634	20893
mean	22296.7	23111.3	23613.7	22973.7	22910.7	21589.7	21018.3	20797	20072
sd	1018.45	1244.27	2153.47	2420.05	1702	2147.38	2432.27	2247.94	2412.65
	1	1.03657	1.0591	1.03039	1.02757	0.96832	0.942695	0.932768	0.900251
	0	0.05	0.1	0.2	0.4	0.8	1.2	1.5	2
Wt	21865	19654	18654	10987	5643	2854	3453	2123	2182
	24378	23453	16674	13421	7743	4323	1565	1007	3198
	23533	21234	20954	14832	4783	3632	2448	1555	1131
mean	23258.7	21447	18760.7	13080	6056.33	3603	2488.67	1561.67	2170.33
sd	1278.76	1908.44	2141.99	1945.05	1522.67	734.929	944.657	558.03	1033.55
Relative	1	0.846938	0.740855	0.516526	0.239163	0.142282	0.0982769	0.0616699	0.085706
K136A	25474	25145	20242	19342	17976	15746	14554	14544	13211
	22456	21322	28399	19573	17839	13774	14537	12323	13523
	21235	18392	19100	20334	15342	15666	17273	16223	16229
mean	23055	21619.7	22580.3	19749.7	17052.3	15062	15454.7	14363.3	14321
sd	2182.06	3386.33	5071.36	519.061	1482.78	1116.16	1574.75	1956.27	1659.72
Relative	1	0.855987	0.894023	0.781948	0.675153	0.59635	0.611896	0.568687	0.567011
BSA	19330	19837	19883	21093	22091	17223	19276	21536	19883
	20913	21839	21349	23994	21432	19364	20348	16223	15837
	21663	22938	23728	18543	18647	21773	16534	18653	17898			0	0.05	0.1	0.2	0.4	0.8	1.2	1.5	2
mean	20635.3	21538	21653.3	21210	20723.3	19453.3	18719.3	18804	17872.7			1	0.926852	0.801788	0.578236	0.296595	0.189827	0.144743	0.119509	0.112112
sd	1191.03	1572.26	1940.48	2727.38	1828.1	2276.32	1966.99	2659.72	2023.12		Wt	1	0.846938	0.740855	0.516526	0.239163	0.142282	0.0982769	0.0616699	0.085706
Relative	1	0.966003	0.971176	0.951292	0.929464	0.872503	0.839583	0.84338	0.801609			1	1.01982	0.892048	0.65915	0.370546	0.270979	0.207808	0.187247	0.188327
												Mean	0.931204	0.811563	0.584638	0.302101	0.201029	0.150276	0.122809	0.128715
	0	0.05	0.1	0.2	0.4	0.8	1.2	1.5	2			SEM	0.0865253	0.0760692	0.0715272	0.0658641	0.0650758	0.054975	0.0628538	0.053287
Wt	26554	25345	23664	15342	10333	8376	8122	7123	7090			1	0.937298	0.889496	0.861147	0.767497	0.681554	0.669148	0.632115	0.619934
	26753	25657	18321	14987	9765	6889	3675	3002	3198		K136A	1	0.855987	0.894023	0.781948	0.675153	0.59635	0.611896	0.568687	0.567011
	28664	26473	25783	19746	8052	5321	3990	4100	4019			1	1.05399	0.994338	0.980507	0.887939	0.812461	0.791411	0.764184	0.742619
mean	27323.7	25825	22589.3	16691.7	9383.33	6862	5262.33	4741.67	4769			Mean	0.949092	0.925952	0.874534	0.776863	0.696788	0.690818	0.654996	0.643188
sd	1165.02	582.464	3845.33	2651.08	1187.43	1527.68	2481.55	2134.12	2051.53			SEM	0.0995278	0.0592671	0.099954	0.106702	0.108858	0.0916983	0.0997366	0.090084
Relative	1	1.01982	0.892048	0.65915	0.370546	0.270979	0.207808	0.187247	0.188327			1	1.03657	1.0591	1.03039	1.02757	0.96832	0.942695	0.932768	0.900251
K136A	30002	30948	25634	24563	23985	21003	19365	19076	18964		BSA	1	0.966003	0.971176	0.951292	0.929464	0.872503	0.839583	0.84338	0.801609
	27332	26547	34287	24678	22347	19784	19653	18954	17423			1	1.08598	1.15227	1.03611	1.18583	1.06847	1.01612	1.06018	0.916487
	26443	22367	15421	25053	20948	20774	20948	19873	19882			Mean	1.02952	1.06085	1.00593	1.04762	0.969765	0.932798	0.945441	0.872782
mean	27925.7	26620.7	25114	24764.7	22426.7	20520.3	19988.7	19301	18756.3			SEM	0.0602984	0.0905596	0.0474045	0.129356	0.0979927	0.0886821	0.108952	0.0621705
sd	1852.28	4290.97	9443.74	256.239	1520.07	647.881	843.194	499.108	1242.58
Relative	1	1.05399	0.994338	0.980507	0.887939	0.812461	0.791411	0.764184	0.742619
BSA	25546	24253	26653	24536	27837	22356	24875	26553	21093
	20918	25663	22637	21332	27833	22374	21748	20938	16552
	26345	22723	27783	23435	23648	26738	21343	23422	23657
mean	24269.7	24213	25691	23101	26439.3	23822.7	22655.3	23637.7	20434
sd	2929.99	1470.41	2704.52	1627.9	2417.37	2524.77	1932.92	2813.71	3598.05
Relative	1	1.08598	1.15227	1.03611	1.18583	1.06847	1.01612	1.06018	0.916487

## Sheet: Fig 2D
WB
	T1	TH17
Repeat1	1	4.7
Repeat2	1	3.1
Repeat3	1	2.2
mean	1	3.33333
SD	0	1.26623
		p-value
T-test	T1 vs TH17	0.0331616

## Sheet: Fig2E
T1				TH17
Red		Green		Red		Green			Pearson	T1	0.522701
Distance_(pixels)	Gray_Value	Distance_(pixels)	Gray_Value	Distance_(pixels)	Gray_Value	Distance_(pixels)	Gray_Value			TH17	0.656976
0	1	0	1	0	0	0	15
1	1	1	1	1	0	1	18.261
2	1	2	1	2	4.1595	2	26.4645
3	1	3	1	3	9.7635	3	38.2275
4	1	4	1	4	13.506	4	51.5445
5	1	5	1	5	43.6185	5	80.8965
6	1	6	1	6	80.5035	6	106.704
7	1	7	1	7	104.097	7	128.288
8	1	8	1	8	126.264	8	166.515			a
9	1	9	1	9	156.267	9	214.642
10	1	10	1	10	168.572	10	254.328
11	1	11	1	11	183.471	11	277.781
12	1	12	1	12	215.263	12	282.55
13	1	13	1	13	209	13	255
14	1	14	1	14	173.279	14	226.02
15	0.721	15	1.279	15	167.06	15	230.45
16	0.235	16	1.765	16	183.337	16	249.089
17	0	17	2	17	205.154	17	271.85
18	0	18	2	18	186.488	18	275.476
19	0	19	2	19	154.136	19	254.492
20	0	20	2	20	135.408	20	224.754
21	0	21	2	21	136.11	21	209.939
22	0	22	1.831	22	174.517	22	202.778
23	0.162	23	1	23	204.155	23	185.885
24	0.647	24	1	24	194.184	24	167.024
25	1	25	1	25	174.234	25	146.014			b
26	1	26	1	26	165	26	152
27	1	27	1	27	115.81	27	125.708
28	1	28	1.294	28	85.8345	28	91.5975
29	1.074	29	2.074	29	81.849	29	74.775
30	1.309	30	2.559	30	91.926	30	75.1335
31	0.853	31	3.369	31	102.903	31	69.1365
32	1.588	32	9.176	32	101.169	32	64.8225
33	0.472	33	5.083	33	64.4295	33	58.1625
34	7	34	12.5	34	37.9845	34	47.6955
35	9.426	35	17.899	35	54.651	35	45.411
36	26.059	36	45.118	36	70.8375	36	39.4875
37	38.206	37	78.632	37	99.1095	37	50.187
38	28.331	38	96.066	38	98.2635	38	48.9825
39	34.3	39	130.998	39	67.5	39	51
40	50.294	40	165	40	61.101	40	45.594
41	108.583	41	224.118	41	76.8105	41	38.2935
42	117.831	42	237.037	42	83.9295	42	28.695
43	126.11	43	249.325	43	87.3435	43	22.3455
44	127.912	44	253.412	44	104.239	44	28.551
45	132.608	45	255	45	118.127	45	42.045
46	143.324	46	254.434	46	93.012	46	38.823
47	149.96	47	250.046	47	66.825	47	36.3555
48	170.824	48	250.882	48	69.657	48	44.6715
49	177.235	49	233.768	49	89.4285	49	51.7515
50	169.353	50	216.434	50	100.996	50	45.7995
51	172.5	51	204.125	51	109.819	51	27.639
52	174.559	52	187.618	52	104.501	52	28.9995
53	168.45	53	160.938	53	66.3525	53	43.923
54	168.471	54	139.897	54	45.5865	54	50.5035
55	162.474	55	113.461	55	57.621	55	48.3045
56	155.706	56	87.588	56	78.429	56	47.4465
57	160.699	57	73.849	57	93.5325	57	60.7005
58	150.559	58	48.743	58	83.0085	58	69.5565
59	138.188	59	47.776	59	57.1305	59	68.82
60	119.559	60	38.412	60	47.316	60	73.029
61	107.121	61	29.41	61	45.5145	61	73.545
62	93.154	62	23.213	62	38.097	62	70.1385
63	88.401	63	27.533	63	36.009	63	67.6245
64	83.353	64	26.647	64	35.4855	64	58.551
65	81.632	65	20.699	65	43.0005	65	53.5005
66	93.779	66	21.551	66	51.018	66	53.103
67	103.246	67	19.493	67	49.7895	67	48.5205
68	114	68	19.5	68	43.9875	68	45.183
69	113.592	69	13.375	69	44.9025	69	39.9225
70	118.971	70	8.978	70	45.5265	70	28.071
71	133.43	71	11.164	71	49.713	71	30.5655
72	146.882	72	13.059	72	65.343	72	42.2835
73	154.822	73	12.213	73	110.212	73	69.3225
74	164.338	74	17.86	74	127.095	74	63.9945
75	167.077	75	20.682	75	157.473	75	59.583
76	161.059	76	15.794	76	203.349	76	48.255
77	145.441	77	14.062	77	241.938	77	38.19
78	131.375	78	20.478	78	259.5	78	34.5
79	108.619	79	12.156	79	252.228	79	40.8345
80	89.118	80	7.412	80	240.846	80	41.8605
81	94.103	81	15.496	81	219.177	81	29.4315
82	92.691	82	16.081	82	200.397	82	25.4175
83	94.061	83	14.406	83	175.132	83	46.9935
84	96.529	84	13.265	84	131.227	84	52.713
85	97.75	85	12.344	85	94.107	85	35.8515
86	101.088	86	8.772	86	78.186	86	40.6305
87	109.029	87	6.623	87	64.6515	87	41.13
88	105.235	88	7.882	88	74.115	88	48.591
89	109.441	89	10.147	89	86.0445	89	58.095
90	105.926	90	4.294	90	77.325	90	61.5705
91	104.224	91	2.046	91	61.9995	91	58.9995
92	108.088	92	1.647	92	45.7665	92	53.6865
93	115.09	93	5.092	93	44.583	93	50.307
94	116.89	94	8.301	94	30.228	94	48.7425
95	116.428	95	10.812	95	11.346	95	50.145
96	125.471	96	11.235	96	32.769	96	45.186
97	115.688	97	4.98	97	52.5675	97	39.849
98	114.404	98	8.272	98	52.3425	98	40.044
99	119.371	99	8	99	46.446	99	39.7005
100	121	100	6.412	100	33.7575	100	43.2045
101	122.756	101	8.107	101	12.5415	101	47.6805
102	127	102	18.125	102	3.3735	102	43.749
103	125.202	103	15.434	103	10.0005	103	36.381
104	137.235	104	30.647	104	26.5005	104	34.9995
105	143.585	105	22.664	105	22.3665	105	40.749
106	137.118	106	18.375	106	17.592	106	38.097
107	125.807	107	14.695	107	16.083	107	29.6625
108	118.5	108	16.412	108	10.1445	108	28.065
109	104.873	109	12.094	109	12.009	109	35.82
110	96.353	110	16.684	110	33.393	110	41.2095
111	81.588	111	18.362	111	70.482	111	49.4385
112	70.176	112	18.706	112	73.4205	112	39.804
113	70.746	113	26.162	113	66.7335	113	42.594
114	56.846	114	9.809	114	84.186	114	49.092
115	54.555	115	11.43	115	95.6385	115	44.0625
116	45.676	116	10.941	116	90.456	116	31.1325
117	42.61	117	15.149	117	102	117	40.5
118	45.544	118	18.728	118	109.613	118	65.4165
119	41.219	119	12.25	119	102.813	119	62.2665
120	46.706	120	8.412	120	111	120	57.462
121	52.884	121	14.824	121	115.038	121	58.668
122	41.816	122	6.191	122	107.625	122	55.932
123	37.349	123	6.923	123	113.014	123	64.686
124	30.794	124	8.588	124	102.154	124	62.307
125	29.279	125	14.373	125	59.991	125	56.4495
126	32.338	126	14.919	126	49.4385	126	64.332
127	46.355	127	17.403	127	69.468	127	64.02
128	48.941	128	6.176	128	88.1355	128	71.2425
129	58.805	129	6.498	129	64.332	129	58.278
130	62.184	130	9.743	130	22.9995	130	42
131	56.259	131	7.801	131	34.698	131	55.452
132	43.5	132	5.765	132	52.323	132	59.4675
133	42.993	133	13.156	133	78.048	133	61.92
134	51.059	134	19.816	134	112.168	134	64.932
135	47.603	135	15.397	135	157.323	135	59.2995
136	49	136	8	136	191.273	136	55.695
137	37.373	137	12.314	137	208.013	137	64.3935
138	36.544	138	12.426	138	206.103	138	69.39
139	37.654	139	9.256	139	199.263	139	63.873
140	38.559	140	6.618	140	207.231	140	68.31
141	38.901	141	5.779	141	207.373	141	75.7005
142	27.066	142	5.191	142	200.504	142	74.6775
143	28.403	143	5.82	143	210.5	143	76.5
144	36.412	144	11.412	144	226.606	144	82.9875
145	39.43	145	9.333	145	213.813	145	90.198
146	40.779	146	3.309	146	171.278	146	88.092
147	45.779	147	5.279	147	147.222	147	90.009
148	52.088	148	11.471	148	153.483	148	106.57
149	46.551	149	7.14	149	155.846	149	112.488
150	43.485	150	1.015	150	148.482	150	104.184
151	57.046	151	4.767	151	156.687	151	96.45
152	61.059	152	9.471	152	179.627	152	96.1125
153	61.469	153	8.094	153	162.514	153	81.3645
154	64.978	154	8.551	154	139.551	154	83.2545
155	66.127	155	9.175	155	126.822	155	98.6685
156	64.412	156	13.853	156	114	156	109.5
157	51.066	157	14.007	157	120.426	157	124.08
158	31.419	158	10.353	158	119.808	158	134.668
159	24.619	159	15.244	159	101.948	159	111.496
160	26.647	160	5.176	160	98.544	160	99.9
161	24.647	161	4.013	161	98.388	161	112.651
162	35.11	162	11.728	162	82.731	162	119.078
163	45.895	163	17.199	163	89.4165	163	139.148
164	45.029	164	10.735	164	95.13	164	150.621
165	40.546	165	5.706	165	125.325	165	146.796
166	37.978	166	7.243	166	184.016	166	153.269
167	36.943	167	15.789	167	214.154	167	162.591
168	27.647	168	10.294	168	234.568	168	174.578
169	34.408	169	14.847	169	259.5	169	189.5
170	33.625	170	13.125	170	263.169	170	210.577
171	31.498	171	9.542	171	260.299	171	219.523
172	35.176	172	11.559	172	244.11	172	206.513
173	40.869	173	17.121	173	262.098	173	210.925
174	35.941	174	14.5	174	283.154	174	235.615
175	25.767	175	10.342	175	290.702	175	264.24
176	27.412	176	19.471	176	282.925	176	288.909
177	16.033	177	13.928	177	271.758	177	315.293
178	23.044	178	12.897	178	273.151	178	356.084
179	23.603	179	9.142	179	249.31	179	376.445
180	28.735	180	12.059	180	233.005	180	371.982
181	32.847	181	12.616	181	225.998	181	337.281
182	35.287	182	11.199	182	208	182	285
183	32.151	183	6.515	183	149.769	183	225.505
184	28.118	184	4	184	92.532	184	166.186
185	31.912	185	14.5	185	57.465	185	129.165
186	29.176	186	15.669	186	34.5795	186	102.994
187	21.75	187	9.969	187	21.9495	187	86.2605
188	19.353	188	11.765	188	11.172	188	68.304
189	17.671	189	16.254	189	0	189	45.0885
190	6.11	190	9.728	190	0.222	190	32.196
191	0.077	191	3.289	191	1.875	191	27.267
192	0	192	5	192	2.955	192	18.9945
193	2.625	193	6.454	193	0.7695	193	13.497
194	8.963	194	10.184	194	1.8165	194	11.607
195	9.182	195	9.426	195	0	195	10.5
196	6.176	196	4.676		0
197	7.347	197	4.199
198	12.059	198	8.515
199	10.588	199	3.888
200	13.471	200	2.353
201	26.901	201	9.562
202	40.588	202	15.522
203	38.338	203	7.506
204	37.5	204	2
205	43.737	205	9.961
206	32.676	206	1.294
207	42.237	207	2.05
208	49.529	208	2.176
209	60.781	209	13.82
210	54.941	210	12.824
211	46.945	211	9.691
212	49.147	212	11.529
213	47.088	213	6.737
214	48.132	214	3.449
215	51.781	215	4.079
216	59.294	216	12.765
217	53.939	217	10.873
218	45.838	218	4.912
219	52.404	219	9.044
220	60.471	220	11.559
221	62.656	221	8.469
222	67.022	222	9.338
223	69.469	223	11.689
224	66.059	224	11.294
225	62.18	225	14.721
226	48.463	226	13.838
227	36.314	227	13.368
228	24.794	228	13.471
229	14.647	229	14.362
230	2.963	230	9.316
231	0.051	231	9.449
232	2.353	232	17.647
233	10.48	233	8.757
234	25.147	234	16.074
235	29.368	235	15.897
236	29.559	236	10.971
237	31.921	237	11.298
238	30.875	238	12.5
239	30.952	239	16.278
240	31.412	240	21.294
241	29.02	241	24.305
242	15.853	242	14.963
243	7.522	243	7.8
244	2	244	5.206
245	5.162	245	10.575
246	9.235	246	15.618
247	5.07	247	11.562
248	0	248	5.059
249	0	249	5.781
250	0.081	250	6.162
251	1.131	251	9.631
252	0.853	252	10.706
253	0	253	9.221
254	0.434	254	8.537
255	1.25	255	8.25
256	0.765	256	7.765
257	0.035	257	5.285
258	0.051	258	4.456
259	0.432	259	5.316
260	1.088	260	4.5
261	0.338	261	1.925
262	0.36	262	2.36
263	1.079	263	3.079
264	2	264	4
265	1.472	265	3.472
266	0.912	266	2.912
267	0.426	267	2.068
268	0	268	1
269	0	269	1.204
270	0.029	270	2.029
271	0.45	271	2.45
272	0	272	2

## Sheet: Fig2H
Dot blot		HA-TvPI4P5K
	Control	Wt	K136A
Repeat1	1	2.1	0.33
Repeat2	1	1.71	0.21
Repeat3	1	1.55	0.07
mean	1	1.78667	0.203333
SD	0	0.282902	0.130128
		p-value
T-test	Control vs Wt	0.00854584
	Control vs K136A	0.000447679

## Sheet: Fig2I
Control			Wt				K136A					Pearson	Wt	K136A									Relative overall signal intensity
Green		Red		Green		Red		Green					0.755153	0.333863											HA-TvPI4P5K
Distance_(pixels)	Gray_Value	Distance_(pixels)	Gray_Value	Distance_(pixels)	Gray_Value	Distance_(pixels)	Gray_Value	Distance_(pixels)	Gray_Value															Control	Wt	K136A
0	0	0	2	0	1	0	0	0	0														Repeat1	1	2.38	0.37
1	0	1	2	1	1	1	0	1	0		a												Repeat2	1	2	0.25
2	0	2	2	2	1	2	0	2	0														Repeat3	1	1.77	0.12
3	0	3	2	3	1	3	0	3	0														mean	1	2.05	0.246667
4	0	4	2	4	1	4	0	4	0														SD	0	0.308058	0.125033
5	0	5	2	5	1	5	0	5	0															p-value
6	0	6	2	6	1	6	0	6	0														T-test	Control vs Wt	0.000883633
7	0	7	4.359	7	0.622	7	0	7	0															Control vs K136A	0.000476359
8	0	8	7.422	8	0	8	0	8	0
9	0	9	6.66	9	0	9	0	9	0
10	0	10	5.889	10	0.111	10	0	10	0
11	0	11	5.978	11	0.544	11	0	11	0
12	0	12	6.067	12	1.867	12	0	12	0
13	1.323	13	6.5	13	3.189	13	0	13	0
14	5.026	14	6.244	14	3.756	14	0	14	0
15	11.832	15	7.333	15	4.111	15	0	15	0
16	22.034	16	9.733	16	1.933	16	0	16	0		b
17	31.836	17	13.45	17	1.956	17	0	17	0
18	39.166	18	17.28	18	6.08	18	0	18	0
19	44.804	19	18.059	19	6.248	19	0	19	0
20	55.534	20	26.21	20	11.716	20	0	20	0
21	75.852	21	45.396	21	26.898	21	0	21	0
22	100.862	22	62.794	22	40.529	22	0	22	0
23	122.253	23	77.894	23	49.596	23	0	23	0
24	136.251	24	90.284	24	59.533	24	2.547	24	0
25	145.436	25	114.259	25	84.846	25	8.585	25	1.5849
26	155.115	26	134.019	26	103.166	26	13.057	26	1.5283
27	160.778	27	151.28	27	114.9	27	18.453	27	2.4906
28	160.79	28	167.288	28	119.565	28	30.358	28	5.5283
29	157.216	29	179.085	29	116.173	29	51.264	29	8.5472
30	146.758	30	189.778	30	113.333	30	74.17	30	7
31	143.455	31	214.533	31	122.304	31	87.491	31	3		c
32	137.692	32	230.648	32	129.962	32	100.377	32	3.1887
33	130.256	33	225.94	33	121.944	33	111.019	33	6.8868
34	122.888	34	229.738	34	143.205	34	119.226	34	10.1509
35	116.024	35	202.383	35	136.062	35	117.358	35	7.0189
36	109.882	36	177.88	36	137.36	36	112.679	36	2
37	102.644	37	174.984	37	138.374	37	117.094	37	3
38	94.866	38	189.721	38	150.108	38	126.151	38	3.283
39	90.393	39	197.353	39	148.167	39	129.472	39	0.2642
40	87.417	40	213.21	40	139.704	40	121.302	40	4.5094
41	83.005	41	226.152	41	132.615	41	116.509	41	0
42	77.761	42	214	42	126.933	42	110.925	42	0
43	72.815	43	192.448	43	104.572	43	108.925	43	0
44	68.844	44	181.965	44	102.179	44	107.302	44	0
45	64.555	45	172	45	111	45	103.491	45	2
46	58.716	46	157.156	46	114.111	46	100.415	46	2.7358
47	51.602	47	129.242	47	96.868	47	98.642	47	2.7736
48	44.872	48	115.573	48	90.689	48	104.962	48	1.8113
49	40.002	49	109.17	49	87.077	49	108.321	49	3.8491
50	32.81	50	102	50	78.284	50	110.604	50	3.9434
51	28.602	51	100.02	51	73.56	51	112.811	51	2
52	27.166	52	101.996	52	77.488	52	115.925	52	0.9811
53	28.654	53	99.578	53	78.95	53	124	53	0
54	31.27	54	93.36	54	73.92	54	129.019	54	0.0566
55	29.473	55	97.148	55	78.056	55	132.075	55	0.1132
56	29.521	56	108.89	56	83.38	56	124.113	56	1.0566
57	31.54	57	110.047	57	70.484	57	123.151	57	0
58	33.185	58	130.658	58	71.882	58	129.377	58	0
59	33.791	59	138.665	59	66.451	59	134.906	59	1.3396
60	32.274	60	157.333	60	68.111	60	133.057	60	2.1321
61	34.838	61	142.828	61	60.439	61	129.057	61	2.6981
62	36.038	62	114.606	62	54.139	62	121.189	62	0.8302
63	35.634	63	98.18	63	59.08	63	112.887	63	0
64	35.93	64	87.128	64	60.913	64	90.038	64	1.2075
65	39.014	65	87.407	65	64.358	65	86.453	65	0.7736
66	39.848	66	96.684	66	69.711	66	78.755	66	0.7547
67	36.484	67	105.533	67	75.187	67	72.679	67	2.4717
68	33.072	68	107.344	68	80.376	68	69.019	68	4.717
69	31.751	69	83.678	69	74.773	69	67.585	69	4.6981
70	33.597	70	82.247	70	80.444	70	65.472	70	3.6792
71	33.664	71	77.943	71	77.325	71	64.264	71	2.6604
72	36.448	72	70.52	72	67.72	72	72.491	72	0
73	39.516	73	64.439	73	57.895	73	75.113	73	1
74	41.501	74	60.489	74	50.579	74	77.415	74	4
75	40.227	75	59.778	75	48.333	75	78.34	75	3
76	38.408	76	62.435	76	51.168	76	78.698	76	0
77	37.803	77	63.735	77	52.171	77	81.642	77	0
78	38.204	78	66.2	78	48.138	78	86.057	78	1
79	38.851	79	67.933	79	50.423	79	92.509	79	3.4906
80	40.597	80	71.247	80	57.802	80	90.962	80	5
81	41.586	81	58.76	81	48.3	81	86.887	81	3
82	40.223	82	58.445	82	48.939	82	81.811	82	2.4528
83	38.859	83	57.408	83	45.552	83	74.736	83	2.434
84	38.081	84	61.396	84	43.778	84	68.245	84	2.4151
85	38.946	85	62.821	85	38.401	85	60.792	85	0.3962
86	39.526	86	62.026	86	37.207	86	55.377	86	1
87	39.12	87	62.251	87	44.984	87	54.642	87	2
88	38.365	88	61.206	88	43.206	88	50.34	88	0
89	38.744	89	60.297	89	41.974	89	51.321	89	0
90	35.754	90	62	90	45	90	53.302	90	0.3019
91	34.405	91	61.052	91	45.786	91	54.434	91	0.717
92	33.356	92	58.625	92	45.238	92	50.736	92	0
93	32.358	93	56.207	93	44.798	93	48	93	0
94	30.537	94	58.781	94	48.425	94	45.547	94	0
95	31.724	95	51.951	95	40.79	95	43.792	95	0
96	33.717	96	49.409	96	36.444	96	47	96	0
97	36.69	97	53.168	97	39.685	97	47	97	0
98	38.45	98	49.052	98	36.291	98	48	98	1
99	38.943	99	49.14	99	40.48	99	47.868	99	2
100	36.468	100	50.716	100	47.63	100	47.887	100	2
101	34.896	101	42.942	101	46.686	101	48.717	101	2
102	32.296	102	37.644	102	48.911	102	47.849	102	1.0755
103	27.521	103	36.663	103	50.352	103	45.943	103	1.1132
104	23.763	104	34.767	104	56.322	104	50.925	104	0
105	23.974	105	33.333	105	55.444	105	54.906	105	0
106	25.067	106	32.024	106	52.625	106	61	106	2
107	26.51	107	36.912	107	57.895	107	65.151	107	3.0189
108	30.531	108	41	108	61.16	108	65.226	108	3.9245
109	34.413	109	46.343	109	61.227	109	63.283	109	2.8868
110	33.362	110	46.642	110	52.259	110	59.528	110	3
111	32.369	111	45.829	111	45.809	111	56.849	111	3.283
112	31.778	112	57.459	112	53.301	112	36.132	112	3.1132
113	31.013	113	48.292	113	45.823	113	35.925	113	3.8679
114	32.237	114	44.796	114	45.96	114	35.453	114	4.2453
115	34.289	115	41.469	115	47.099	115	34.509	115	1.6604
116	33.929	116	35.208	116	44.77	116	37.566	116	0
117	31.675	117	33.4	117	46.68	117	45.623	117	0.2075
118	31.871	118	33.727	118	48.727	118	56	118	3.2264
119	32.782	119	33.815	119	50.172	119	65.019	119	8.0189
120	37.886	120	36.556	120	55.111	120	61.736	120	0
121	39.919	121	31.676	121	50.453	121	63	121	0
122	39.735	122	30.705	122	45.796	122	64	122	0
123	38.749	123	31.718	123	43.827	123	68	123	0
124	39.507	124	35.802	124	44.87	124	75	124	0.3396
125	39.697	125	37.963	125	47.222	125	82.358	125	1.3585
126	38.946	126	42	126	55.64	126	90.755	126	2
127	37.569	127	35.836	127	57.459	127	95.396	127	2.3962
128	35.145	128	29.022	128	59.959	128	93.075	128	1.5849
129	33.504	129	30.942	129	68.124	129	98.302	129	2.566
130	32.493	130	33.074	130	72.37	130	103	130	2.5472
131	31.697	131	31.061	131	68.639	131	109	131	2
132	31.076	132	29.404	132	63.2	132	114.509	132	4
133	31.682	133	31.98	133	60.115	133	118.491	133	4.4906
134	34.516	134	35.348	134	58.637	134	118.057	134	4.4717
135	38.527	135	36	135	55.5	135	116.189	135	1
136	41.219	136	34	136	51.452	136	108.66	136	6.6981
137	45.821	137	32.494	137	49.585	137	107.264	137	3.5849
138	50.992	138	29.511	138	46.653	138	105.038	138	1.2075
139	54.124	139	31.283	139	42.32	139	104.604	139	0.6226
140	55.972	140	30.654	140	41.123	140	103.132	140	1.6415
141	55.934	141	28.969	141	43.753	141	101.283	141	2.6604
142	54.081	142	28.083	142	46.368	142	98.434	142	3
143	53.891	143	26.761	143	46.911	143	95.189	143	1.6038
144	53.754	144	25.2	144	45.24	144	99.019	144	4.717
145	53.533	145	24.821	145	45.099	145	101.887	145	5
146	51.294	146	29.066	146	46.934	146	102.792	146	4.7547
147	49.156	147	29.896	147	44.104	147	98.415	147	3
148	43.043	148	30.351	148	49.286	148	91.547	148	1.7925
149	42.48	149	32.949	149	49.432	149	92.057	149	1.6226
150	46.852	150	31.667	150	45.111	150	101	150	2.6604
151	46.261	151	32.344	151	44.844	151	110.151	151	3.6981
152	42.114	152	34.967	152	44.511	152	105.868	152	0
153	39.536	153	39.44	153	43.02	153	110.113	153	0
154	39.162	154	50.008	154	41.73	154	116.189	154	0
155	40.225	155	63.654	155	39.062	155	120.302	155	0
156	42.123	156	70.516	156	30.671	156	126.34	156	0
157	45.25	157	81.163	157	30.763	157	130.34	157	0
158	48.688	158	88.463	158	33.863	158	130.17	158	0
159	53.741	159	89.367	159	36.331	159	128	159	0
160	57.692	160	85.716	160	35.272	160	132.943	160	0
161	58.019	161	78.179	161	34.556	161	137.887	161	0.0377
162	54.947	162	68.36	162	33.6	162	139.887	162	1
163	47.967	163	58.813	163	31.896	163	137.925	163	0
164	39.526	164	52.382	164	31.737	164	132.094	164	0
165	30.54	165	48.667	165	35.944	165	124.226	165	0.1132
166	25.736	166	44.487	166	39.021	166	118.264	166	1.1321
167	22.175	167	51.433	167	43.763	167	114.151	167	1
168	17.902	168	53.938	168	44.738	168	110.491	168	0
169	13.237	169	52.989	169	45.056	169	117.868	169	3.6226
170	7.429	170	58.025	170	52.938	170	120.962	170	4
171	2.889	171	62.08	171	58.6	171	118.547	171	1.6792
172	2.052	172	65.528	172	57.828	172	115.528	172	0.4906
173	1.256	173	72.491	173	56.75	173	113.623	173	2
174	0.205	174	70.022	174	52.524	174	110.887	174	5.283
175	0	175	69.012	175	51.043	175	107.585	175	6.2075
176	0	176	69.981	176	45.611	176	109.075	176	4.9623
177	0	177	72.682	177	41.811	177	105.943	177	6.3396
178	0	178	79.055	178	41.874	178	107.415	178	9.3585
179	0	179	75.279	179	37.69	179	112.604	179	13.5094
180	0	180	80	180	45	180	117.019	180	15.7736
181	0	181	73.373	181	45.575	181	114.34	181	16.9057
182	0	182	69.012	182	44.158	182	106.264	182	20.1698
183	0	183	66.942	183	43.207	183	98.83	183	22.9057
184	0	184	58.407	184	38.028	184	94.226	184	13.9434
185	0	185	55.154	185	37.228	185	87.566	185	17.4717
186	0	186	49.142	186	31.991	186	76.453	186	17.0377
187	0	187	49.734	187	30.967	187	60.83	187	9.5849
188	0	188	51.005	188	32.077	188	46.717	188	2.5472
189	0	189	45.74	189	28.86	189	34.17	189	0
190	0	190	40.025	190	23.025	190	19.245	190	0
191	0	191	39.641	191	22.798	191	7.189	191	0
192	0	192	40.236	192	30.578	192	0.377	192	0
193	0	193	32.711	193	25.298	193	0.358	193	0
194	0	194	28.097	194	20.853	194	0	194	0
195	0	195	30.389	195	21.333	195	0	195	0
196	0	196	36.778	196	25.044	196	0	196	0
197	0	197	41.444	197	26.978	197	0	197	0
198	0	198	41.6	198	23.76	198	1	198	0
199	0	199	44.698	199	24.071	199	1.755	199	0
200	0	200	50.914	200	25.617	200	0	200	0
201	0	201	51.402	201	19.753	201	0	201	0
202	0	202	51.946	202	22.033	202	0	202	0
203	0	203	51.868	203	22.344	203	0	203	0
204	0	204	50.702	204	20.587	204	0	204	0
205	0	205	51.833	205	22.259	205	0	205	0
206	0	206	53.898	206	26.343	206	0	206	0
207	0	207	56.96	207	30.7	207	0	207	0
208	0	208	57.727	208	30.716	208	0	208	0
209	0	209	58.401	209	29.057	209	0	209	0
210	0	210	61.444	210	31.111	210	0	210	0
211	0	211	63.824	211	34.875	211	0	211	0
		212	63.737	212	35.558	212	0	212	0
		213	63.567	213	34.171	213	0	213	0
		214	63.978	214	36.912	214	0	214	0
		215	64.352	215	40.864	215	0	215	0
		216	61.84	216	42.68	216	0	216	0
		217	57.001	217	42.056	217	0	217	0
		218	52.456	218	48.093	218	0	218	0
		219	50.031	219	53.064	219	0	219	0
		220	58.63	220	61.827	220	0	220	0
		221	64.7	221	68.715	221	0	221	0
		222	71.022	222	76.502	222	0	222	0
		223	76.928	223	84.971	223	0	223	0
		224	93.508	224	107.591	224	0	224	0
		225	90	225	111.5	225	0	225	0
		226	79.871	226	108.627	226	0	226	0
		227	80.346	227	117.911
		228	76.151	228	121.96
		229	72.134	229	128.522
		230	66.062	230	134.284
		231	62.316	231	144.031
		232	55.455	232	149.155
		233	59.466	233	160.643
		234	55.68	234	158.32
		235	46.043	235	142.883
		236	50.623	236	133.356
		237	40.038	237	114.933
		238	31.628	238	95.141
		239	25.836	239	74.714
		240	20.333	240	53.444
		241	20.598	241	38.665
		242	24.499	242	31.633
		243	22.8	243	21.9
		244	24.892	244	18.648
		245	28.543	245	21.272
		246	24.72	246	21.867
		247	18.717	247	22.346
		248	14.095	248	21.091
		249	12.769	249	22
		250	12.901	250	20.667
		251	10.375	251	17.379
		252	8.4	252	14.96
		253	6.478	253	11.444
		254	4.156	254	7.733
		255	3.167	255	6.056
		256	4.489	256	6.244
		257	5.344	257	6.635
		258	4.004	258	5.067
		259	4.967	259	5.978
		260	6.778	260	7.778
		261	4.98	261	7.4
		262	3.673	262	3.623
		263	4	263	3
		264	4	264	3
		265	4.025	265	3
		266	4	266	3
		267	4	267	3
		268	3.822	268	2.822
		269	3.411	269	2.411
		270	3	270	2

## Sheet: Fig3B
Morphogenesis %
		HA-TvPI4P5K
	Control	Wt	K136A
Repeat1	92	96	51
Repeat2	80	87	39
Repeat3	67	81	31
mean	79.6667	88	40.3333
SD	12.5033	7.54983	10.0664
		p-value
T-test	Control vs Wt	0.378992
	Control vs K136A	0.0132195

## Sheet: Fig3C
Cytoadherence (%)
		Control	Wt	K136A
	Repeat1	53	58	31
	Repeat2	65	75	38
	Repeat3	79	80	48
	mean	65.6667	71	39
	SEM	13.0128	11.5326	8.544
	Relative %	Control	Wt	K136A
	Repeat1	0.807927	0.884146	0.472561
	Repeat2	0.990854	1.14329	0.579268
	Repeat3	1.20427	1.21951	0.731707
	mean	1.00102	1.09231	0.594512
	SEM	0.198366	0.175801	0.130244
		p-value
T-test	Control vs Wt	0.623362
	Control vs K136A	0.0412654

## Sheet: Fig3D
attach 0 min				attach 30 min									Pearson	Attach 0 min				Attach 30 min
Red		Green		Red		Green								0.736235				0.571425
Distance_(pixels)	Gray_Value	Distance_(pixels)	Gray_Value	Distance_(pixels)	Gray_Value	Distance_(pixels)	Gray_Value															Ameboid form (%)
0	2	0	4	0	5	0	4																Morphogenesis
1	1	1	3	1	1.694	1	2.3198		a														0	30
2	0	2	2	2	0	2	1.1687															repeart1	0	95
3	1.974	3	3.974	3	0.654	3	3.3391															repeart2	0	87
4	2.966	4	4.966	4	8.806	4	15.0625															repeart3	0	80
5	2.957	5	4.957	5	8.379	5	15.854															Mean	0	87.3333
6	4.948	6	7.948	6	3.521	6	11.9159															SD	0	7.50555
7	7	7	10	7	6.274	7	21.8551
8	5.862	8	8.931	8	3.102	8	22.82
9	8.922	9	12.078	9	4.019	9	22.6438
10	10.828	10	14.914	10	0.925	10	9.2244
11	14.905	11	17.905	11	0.052	11	3.0154
12	22.69	12	21.897	12	1.306	12	1.0685
13	27.664	13	21.776	13	3.417	13	0
14	33.638	14	23.879	14	3.405	14	0
15	42.483	15	30.612	15	2.521	15	0
16	50.414	16	28.517	16	1.893	16	0
17	66.267	17	37.293	17	2.014	17	0.0961		b
18	96.207	18	59.293	18	1.795	18	1.1122
19	111.724	19	75.379	19	0.804	19	1.6575
20	124.241	20	93.586	20	0.24	20	0.2605
21	134.009	21	112.828	21	1.603	21	0.9589
22	143.914	22	125.345	22	1.825	22	0.2072
23	166.422	23	146.431	23	3	23	0
24	161.103	24	140.828	24	2.904	24	0
25	164.664	25	132.724	25	2.836	25	0.1786
26	183.914	26	137.121	26	3.493	26	0
27	178.793	27	124.629	27	6.055	27	0.4339
28	165.517	28	115.793	28	11.699	28	1.9212
29	140.25	29	98.25	29	8.987	29	3.4521
30	140.672	30	101.19	30	7.381	30	5.1342
31	131.336	31	93.138	31	16.072	31	2.8289
32	142.069	32	85.069	32	20.159	32	0.4391
33	143.853	33	78.138	33	34.97	33	0.4654
34	144.931	34	69.931	34	48.35	34	0.9163
35	135.828	35	54.828	35	46.144	35	0.8731
36	130.586	36	50.966	36	44.494	36	0.7945
37	125.147	37	56.871	37	51.72	37	2.0103
38	111.948	38	56.983	38	58.853	38	1.863
39	111.328	39	64.974	39	62.932	39	0.6309
40	102.276	40	61.931	40	63.999	40	0.9452
41	102.879	41	63.233	41	65.184	41	2.6219
42	88.638	42	51.362	42	69.356	42	3.8379
43	100.776	43	67.259	43	76.859	43	12.6361
44	100.931	44	72.448	44	78.725	44	4.0809
45	107.405	45	83.569	45	88	45	1.7465
46	101.241	46	80.241	46	89.895	46	0.5254
47	101	47	81.595	47	89	47	2.2537
48	92.759	48	88.276	48	88.3	48	0.4318
49	87.871	49	75.914	49	90.956	49	0.1182
50	95.569	50	77.552	50	80.791	50	0.0422
51	93.034	51	75.517	51	80.334	51	3.2997
52	92.931	52	81.241	52	89.208	52	6.8923
53	85.224	53	77.853	53	91.816	53	2.1584
54	90.276	54	80.81	54	84.658	54	0.1276
55	87.534	55	74.534	55	84.402	55	1.0542
56	82.586	56	68.621	56	84.849	56	1.7534
57	79.509	57	68.017	57	79.47	57	0.1415
58	84	58	73.5	58	79.152	58	0
59	71.121	59	59.103	59	85.643	59	1.5463
60	83.138	60	66.103	60	100.741	60	7.7825
61	71.733	61	48.733	61	92.169	61	2.9319
62	81.534	62	53.534	62	84.23	62	0.0518
63	85.914	63	57.457	63	86.423	63	0.9488
64	94.655	64	54.207	64	91.154	64	3.6037
65	99.241	65	61.802	65	90.24	65	2.6615
66	97	66	60.569	66	95.813	66	9.7562
67	90.957	67	54.534	67	90.151	67	5.6602
68	96.828	68	57	68	89.243	68	4.8837
69	110.164	69	62.948	69	97.044	69	12.3479
70	118.207	70	64.017	70	94.483	70	9.6906
71	119.207	71	60.043	71	92.165	71	8.4898
72	148.483	72	67.966	72	89.979	72	9.0653
73	129.293	73	55.181	73	90	73	15
74	128.741	74	64.741	74	90.767	74	24.9857
75	120.819	75	63.879	75	92.149	75	35.3363
76	117.586	76	60.966	76	78.801	76	29.7013
77	122.681	77	61.353	77	92.396	77	51.5404
78	115.603	78	45.603	78	85.295	78	37.6161
79	117.741	79	41.784	79	81.831	79	30.3654
80	131.724	80	50.103	80	89.77	80	36.8934
81	122.207	81	43.509	81	102.358	81	42.1272
82	113.707	82	42.879	82	105.947	82	44.8144
83	106.431	83	49.138	83	105.075	83	54.5033
84	93.621	84	51.276	84	87.523	84	49.2098
85	80.397	85	44.733	85	91.297	85	52.6031
86	81.517	86	43.293	86	97.585	86	53.8354
87	91	87	47	87	77.223	87	33.8358
88	75.621	88	43.931	88	73.047	88	30.2012
89	85.629	89	45	89	74.93	89	33.2999
90	103.552	90	54.431	90	82.357	90	47.6345
91	102.353	91	47.707	91	83.305	91	32.0321
92	94.414	92	40.414	92	76.169	92	38.8103
93	93.991	93	40.586	93	82.178	93	52.7026
94	95	94	37.759	94	100.146	94	35.3246
95	109.552	95	46.457	95	74.607	95	41.018
96	101	96	46.034	96	75.448	96	48.7925
97	93.164	97	37.983	97	73.781	97	33.8343
98	106.069	98	51.845	98	62.764	98	38.6427
99	110.241	99	56.974	99	59.832	99	38.5236
100	104.207	100	54.759	100	61.601	100	41.93
101	98.966	101	55.353	101	66.874	101	41.5241
102	85.121	102	47.362	102	80.819	102	55.8996
103	79.121	103	44.233	103	77.843	103	46.8155
104	70.414	104	45.414	104	84.599	104	34.0889
105	75.095	105	50.095	105	68.328	105	38.605
106	86.828	106	61.828	106	79.545	106	33.0272
107	80.845	107	53.922	107	83.227	107	51.1028
108	80.793	108	48.724	108	77.669	108	35.9189
109	95.638	109	54.578	109	61.061	109	33.7275
110	100.741	110	51.69	110	65.126	110	39.3338
111	106.914	111	51.828	111	59.878	111	16.1668
112	81.966	112	52.793	112	64.204	112	28.3297
113	83.052	113	50.948	113	72.683	113	39.6712
114	82.155	114	49.069	114	81.341	114	41.6658
115	83.086	115	47.06	115	101.276	115	39.4704
116	85	116	47	116	96.614	116	47.6793
117	86.009	117	50.034	117	104.659	117	52.4451
118	87.966	118	52.017	118	106.312	118	47.7226
119	87.871	119	54.897	119	91.951	119	35.6497
120	84.034	120	51.241	120	98.898	120	49.8604
121	70.086	121	38.302	121	101.126	121	48.5885
122	74	122	44.207	122	91.003	122	31.1317
123	88.819	123	58.06	123	102.547	123	48.6326
124	89	124	59	124	93.056	124	41.1604
125	93.233	125	59.31	125	85.197	125	21.1691
126	99.603	126	63.603	126	91.015	126	30.6157
127	98.569	127	60.569	127	82.832	127	19.7487
128	125.655	128	65.379	128	77.189	128	20.9064
129	114.112	129	63.672	129	96.833	129	24.0542
130	107.121	130	64.603	130	92.109	130	14.8377
131	105.129	131	59.647	131	107.879	131	24.7123
132	110.966	132	52.793	132	115.44	132	32.2342
133	121.853	133	55.586	133	129.026	133	22.4781
134	126.828	134	60.448	134	125.421	134	12.06
135	120.526	135	57.181	135	126.424	135	15.9916
136	131.379	136	53.586	136	140.843	136	37.4355
137	128.647	137	49.914	137	106.841	137	14.3819
138	131.621	138	49.569	138	90.116	138	8.6459
139	140.009	139	49.802	139	81.51	139	9.0672
140	142.103	140	45.517	140	70.482	140	5.4883
141	136.552	141	43.336	141	67.416	141	8.4235
142	124.655	142	41.983	142	78.676	142	23.8056
143	112.698	143	40.767	143	74.982	143	20.0653
144	117.276	144	46.759	144	65.252	144	4.3971
145	108	145	41.25	145	59.955	145	5.343
146	95.328	146	33.103	146	41	146	12
147	88.603	147	33.871	147	55.008	147	11.5611
148	93.069	148	42.621	148	72.009	148	10.9689
149	100.017	149	51.586	149	91.592	149	14.1959
150	100.19	150	49.069	150	92.944	150	17.1017
151	95.078	151	42.983	151	91.313	151	16.0069
152	90	152	43.621	152	83.106	152	13.179
153	97.957	153	44.276	153	71.432	153	9.7163
154	103.966	154	44.655	154	81.399	154	25.1736
155	104.009	155	44.328	155	98.074	155	34.9019
156	102.31	156	46.931	156	109.209	156	25.884
157	105.526	157	50.819	157	136.831	157	35.6802
158	114.379	158	53.741	158	166.831	158	43.4271
159	119.922	159	55.034	159	167.286	159	38.0169
160	110.517	160	42.414	160	186.399	160	63.2845
161	120.612	161	43.612	161	170.007	161	51.7403
162	136	162	43.621	162	158.266	162	44.279
163	143.241	163	42.784	163	145.837	163	28.8786
164	139.448	164	44.483	164	148.118	164	24.753
165	128.603	165	51.224	165	122.515	165	28.6429
166	111.017	166	56.586	166	137.298	166	53.1475
167	93.603	167	53.362	167	130.092	167	46.2104
168	95.793	168	59.897	168	109.659	168	48.6483
169	91.629	169	54.629	169	99.233	169	54.0278
170	89.207	170	50.603	170	96.221	170	53.9056
171	90.103	171	49	171	89.197	171	37.1141
172	93.103	172	49.517	172	78.541	172	23.9555
173	94.052	173	50.526	173	80.434	173	26.1096
174	96.5	174	52	174	65.219	174	13.9724
175	98.017	175	53.017	175	72.802	175	13.4939
176	103.724	176	55.724	176	80.869	176	34.04
177	103.948	177	59.897	177	58.974	177	10.918
178	100.121	178	61.586	178	56.792	178	12.5772
179	99.086	179	66	179	61.859	179	16.8885
180	92.172	180	63.172	180	61.762	180	17.2745
181	95.966	181	70.284	181	74.977	181	25.8088
182	105.828	182	81.121	182	61.947	182	13.2064
183	92.198	183	67.466	183	55.557	183	10.2683
184	86.931	184	66.517	184	59.673	184	13.5372
185	87.379	185	66.784	185	40.596	185	5.4611
186	91.017	186	70.207	186	38.076	186	4.7326
187	98.121	187	72.448	187	37.908	187	8.955
188	102.69	188	70.966	188	40.23	188	16.1938
189	110.81	189	70.293	189	21.137	189	5.3988
190	124.379	190	76.103	190	4.698	190	1.2802
191	134.879	191	84.879	191	1.24	191	1.0308
192	129.655	192	80.31	192	0.662	192	0.8949
193	132.31	193	84.974	193	1.682	193	0.1644
194	128.897	194	81.241	194	2.849	194	0
195	139.491	195	89.853	195	3.598	195	0
196	146.345	196	97.724	196	3.727	196	0
197	156.078	197	119.379	197	3.491	197	0
198	151.931	198	132.517	198	2.658	198	0.3153
199	154.569	199	150.138	199	1.219	199	0.2672
200	153.862	200	157.069	200	0.146	200	1.1918
201	122.345	201	164.138	201	0	201	2.349
202	138.207	202	179.69	202	0	202	2.0961
203	142.25	203	187.5	203	0	203	1.3973
204	111.586	204	186	204	0	204	1
205	107.069	205	161.276	205	0	205	1
206	105.776	206	125.776	206	0	206	1
207	86.784	207	121.121	207	0.173	207	0.2102
208	78.897	208	91.483	208	0	208	0
209	60.621	209	71.224	209	0	209	0
210	46.103	210	51.914	210	0.169	210	0
211	38.828	211	41.19	211	0	211	0.3014
212	30.276	212	31.621	212	0	212	0.8904
213	21.181	213	23.509	213	0	213	0.1918
214	15.69	214	19.155	214	0	214	0
215	12.853	215	17.293	215	0	215	0
216	8.862	216	10.724	216	0	216	0
217	7.871	217	8.871	217	0	217	0
218	5.879	218	6.879	218	0	218	0
219	4.888	219	4.888	219	0	219	0
220	3	220	3
221	2	221	2
222	2	222	2
223	1.078	223	2
224	1	224	1
225	1	225	1
226	1	226	1
227	1	227	1
228	1	228	1
229	1	229	1
230	1	230	1
231	1	231	1
232	1	232	1

[truncated: 36 more sheets: Fig3E, Fig3F, Fig4A, Fig4B, Fig4C, Fig4D, Fig4E, Fig5B, Fig5C, Fig5D, Fig5E, Fig6A, Fig6B, Fig6C, Fig7A, Fig7B, Fig7C, Fig7D, Fig8A, Fig8B …]
